# Supplementary material for: Longitudinal Morphological Changes in the Adenoids and Tonsils in Japanese School Children
Source: J Clin Med. 2021 Oct 26;10(21):4956. doi: 10.3390/jcm10214956 (PMC8584668; doi:10.3390/jcm10214956)
Supplement: Supplementary file 1 [file jcm-10-04956-s001.zip]

Archive with 1 entries (1 files):
- jcm-1404791-supplementary.pdf
